# Supplementary material for: Evaluating scaling models in biology using hierarchical Bayesian approaches
Source: Ecol Lett. 2009 Jul;12(7):641–51. doi: 10.1111/j.1461-0248.2009.01316.x (PMC2730548; doi:10.1111/j.1461-0248.2009.01316.x)
Supplement: Tables S1–S3 — Intraspecific exponent estimates for the Cannell, Sonoran, and leaf datasets from the specialized allometry model. [file ele0012-0641-SD3.xls]

## Sheet: Table S1 Cannell
Species	n	Log Length vs Log Radius	sd	0.025	median	0.975	Log Mass vs Log Radius	sd	0.025	median	0.975	Log Area vs Log Radius	sd	0.025	median	0.975
Abies alba Mill.	13	0.7694	0.04053	0.6902	0.7696	0.8489	2.454	0.1231	2.21	2.452	2.693	1.658	0.139	1.405	1.651	1.948
Abies veitchii Lindl.	8	0.7686	0.03994	0.6896	0.7687	0.847	2.361	0.1609	2.046	2.361	2.686	1.627	0.152	1.338	1.622	1.943
Chrysolepis chrysophylla (Douglas ex Hook.) Hjelmqvist var. chrysophylla	13	0.7748	0.04302	0.6917	0.7744	0.861	2.572	0.1404	2.31	2.568	2.86	1.559	0.131	1.303	1.558	1.825
Chamaecyparis obtusa (Siebold & Zucc.) Siebold & Zucc. ex Endl.	28	0.759	0.03985	0.6816	0.7588	0.8381	2.182	0.092	1.997	2.184	2.361	1.365	0.1011	1.166	1.365	1.559
Cryptomeria japonica (L. f.) D. Don	49	0.7214	0.03882	0.6424	0.7223	0.7958	2.285	0.07125	2.145	2.284	2.431	1.747	0.07794	1.595	1.747	1.9
Fagus sylvatica L.	8	0.7581	0.04138	0.6781	0.7582	0.8416	2.743	0.1237	2.509	2.74	2.991	1.754	0.1218	1.524	1.751	2
Picea abies (L.) Karst.	24	0.7363	0.04208	0.6521	0.7361	0.817	2.223	0.1158	1.984	2.226	2.441	1.46	0.115	1.236	1.459	1.688
Pinus banksiana Lamb.	13	0.8287	0.06132	0.7188	0.8244	0.9537	2.406	0.1533	2.098	2.408	2.705	1.497	0.1534	1.207	1.494	1.811
Pinus nigra Arnold	9	0.7488	0.0458	0.6609	0.7493	0.8392	2.264	0.1645	1.936	2.267	2.578	1.377	0.1673	1.025	1.388	1.678
Pinus radiata D. Don	12	0.7608	0.04249	0.6787	0.7609	0.8455	2.498	0.1434	2.224	2.494	2.794	1.556	0.1357	1.291	1.556	1.825
Pinus sylvestris L.	27	0.7735	0.0378	0.7006	0.7732	0.8475	1.802	0.08238	1.646	1.799	1.969	1.029	0.09536	0.8504	1.025	1.227
Pinus taeda L.	24	0.7809	0.03739	0.7069	0.7815	0.8549	2.355	0.07071	2.216	2.354	2.497	1.74	0.07863	1.586	1.741	1.893
Pseudotsuga menziesii (Mirb.) Franco	20	0.8182	0.04121	0.7433	0.8162	0.9071	2.62	0.08671	2.453	2.62	2.789	1.57	0.08617	1.401	1.569	1.738
Shorea robusta C.F. Gaertn.	8	0.7501	0.04497	0.6611	0.7501	0.836	2.338	0.1349	2.075	2.338	2.602	1.616	0.1368	1.349	1.615	1.893

## Sheet: Table S2 Sonoran
Species	n	Log Length vs Log Radius	sd	0.025	median	0.975	Log Mass vs Log Radius	sd	0.025	median	0.975
Acacia constricta Benth.	18	0.6924	0.0748	0.545	0.6931	0.8371	2.47	0.1116	2.248	2.471	2.685
Agave chrysantha Peebles	18	0.8329	0.08262	0.6732	0.8312	0.9981	2.261	0.1158	2.031	2.262	2.488
Ambrosia deltoidea (Torr.) Payne	28	0.7162	0.08115	0.5565	0.7166	0.8727	2.395	0.1253	2.145	2.394	2.638
Atriplex elegans (Moq.) D. Dietr. var. fasciculata (S. Watson) M.E. Jones	21	0.5983	0.1221	0.3557	0.5991	0.8368	2.675	0.188	2.31	2.672	3.054
Baccharis sarothroides A. Gray	23	0.5539	0.06539	0.427	0.5536	0.6807	2.231	0.09996	2.035	2.23	2.428
Baileya multiradiata Harv. & A. Gray ex A. Gray	23	0.7738	0.1054	0.5704	0.7733	0.9824	2.242	0.1606	1.925	2.243	2.552
Carnegiea gigantea (Engelm.) Britton & Rose	39	1.008	0.0615	0.8886	1.007	1.128	2.398	0.09375	2.211	2.398	2.579
Senna covesii (A. Gray) Irwin & Barneby	23	0.9904	0.1075	0.7783	0.9898	1.202	2.34	0.1599	2.029	2.338	2.654
Parkinsonia florida (Benth. ex A. Gray) S. Watson	24	0.7864	0.05231	0.6838	0.7867	0.8888	2.498	0.08362	2.334	2.498	2.661
Parkinsonia microphylla Torr.	34	0.8521	0.05122	0.7524	0.8517	0.955	2.548	0.08068	2.391	2.547	2.708
Datura wrightii Regel	27	0.7635	0.07658	0.6148	0.7639	0.9119	2.352	0.1195	2.119	2.351	2.586
Echinocereus engelmannii (Parry ex Engelm.) Lem.	20	0.5862	0.1278	0.3267	0.5878	0.8343	2.505	0.1763	2.158	2.504	2.853
Encelia farinosa A. Gray ex Torr.	29	0.8718	0.0997	0.6813	0.8714	1.067	2.659	0.1475	2.37	2.657	2.949
Eriogonum palmerianum Reveal	22	0.8967	0.1294	0.649	0.8958	1.159	2.348	0.19	1.973	2.346	2.719
Erodium cicutarium (L.) L'Hér. ex Aiton	48	0.715	0.1045	0.5061	0.7149	0.9179	2.027	0.1659	1.694	2.029	2.346
Ferocactus wislizeni (Engelm.) Britton & Rose	21	0.751	0.132	0.497	0.7505	1.014	2.474	0.1844	2.114	2.472	2.836
Fouquieria splendens Engelm.	26	0.9454	0.06622	0.8135	0.9466	1.076	2.651	0.1009	2.453	2.651	2.852
Geraea canescens Torr. & A. Gray	24	1.101	0.08002	0.944	1.1	1.262	2.604	0.1247	2.36	2.605	2.849
Isocoma tenuisecta Greene	17	0.7771	0.1336	0.5192	0.7743	1.046	2.597	0.202	2.208	2.596	3.006
Janusia gracilis A. Gray	19	0.4128	0.05656	0.3025	0.4126	0.5221	2.081	0.09148	1.901	2.081	2.262
Jatropha cardiophylla (Torr.) Müll. Arg.	20	0.5617	0.07508	0.4137	0.5614	0.7085	2.167	0.1126	1.94	2.167	2.385
Krameria grayi Rose & Painter	30	0.5606	0.09622	0.3697	0.5619	0.7495	2.323	0.1403	2.044	2.326	2.591
Larrea tridentata (DC.) Coville	30	0.7447	0.04963	0.6482	0.7445	0.842	2.26	0.07824	2.105	2.26	2.413
Lycium berlandieri Dunal	22	0.5356	0.07114	0.395	0.5369	0.6729	2.196	0.1064	1.986	2.197	2.406
Machaeranthera spp	14	0.7496	0.1268	0.5029	0.7492	0.9986	2.179	0.1912	1.789	2.183	2.545
Malva parviflora L.	21	0.7301	0.112	0.5095	0.7304	0.9537	2.458	0.1736	2.125	2.456	2.805
Mammillaria grahamii Engelm.	63	0.6696	0.08688	0.4999	0.6694	0.8403	2.632	0.1363	2.37	2.63	2.905
Mentzelia pumila Nutt. ex Torr. & A. Gray	14	0.648	0.1315	0.3886	0.6483	0.9075	2.303	0.1866	1.936	2.301	2.675
Nama hispidum A. Gray	34	0.6068	0.09765	0.4131	0.6085	0.7945	2.29	0.157	1.985	2.29	2.602
Nicotiana obtusifolia M. Martens & Galeotti var. obtusifolia	23	0.8311	0.114	0.6087	0.8295	1.055	2.321	0.1623	1.997	2.319	2.646
Cylindropuntia acanthocarpa (Engelm. & Bigelow) F.M. Knuth var. acanthocarpa	30	0.6112	0.04703	0.5192	0.6115	0.7023	1.913	0.07489	1.768	1.912	2.058
Cylindropuntia arbuscula (Engelm.) F.M. Knuth	15	0.7296	0.09337	0.5451	0.7299	0.911	2.256	0.1331	1.995	2.255	2.517
Opuntia engelmannii Salm-Dyck ex Engelm. var. lindheimeri (Engelm.) Parfitt & Pinkava	26	0.7313	0.07558	0.5834	0.73	0.8792	2.574	0.1113	2.357	2.573	2.795
Cylindropuntia fulgida (Engelm.) F.M. Knuth var. fulgida	21	0.9467	0.07364	0.8051	0.9457	1.092	2.416	0.1101	2.199	2.417	2.632
Cylindropuntia leptocaulis (DC.) F.M. Knuth	23	0.7894	0.07842	0.6365	0.7891	0.9438	2.564	0.122	2.326	2.563	2.803
Pectis rusbyi Greene ex A. Gray	22	0.6275	0.1308	0.3701	0.6287	0.8796	2.822	0.21	2.431	2.813	3.257
Phacelia hastata Douglas ex Lehm.	23	0.6837	0.1223	0.4433	0.6843	0.9244	2.492	0.1935	2.112	2.345	2.738
Phacelia spp	15	0.824	0.1504	0.5377	0.821	1.128	2.343	0.203	1.95	2.237	2.548
Polanisia dodecandra (L.) DC	20	0.9723	0.1073	0.764	0.9726	1.186	2.234	0.1632	1.905	2.654	2.808
Prosopis velutina Woot.	27	0.7694	0.04952	0.6719	0.7693	0.866	2.653	0.07902	2.497	2.456	2.701
Psilostrophe tagetina (Nutt.) Greene	23	0.7489	0.08182	0.5891	0.7484	0.9079	2.458	0.1255	2.218	2.52	2.91
Salsola tragus L.	16	0.818	0.1321	0.5589	0.8177	1.076	2.524	0.1924	2.153	2.158	2.469
Schismus barbatus (Loefl. ex L.) Thell.	21	0.7611	0.1028	0.5596	0.7622	0.9586	2.157	0.1623	1.829	2.492	2.876
Simmondsia chinensis (Link) C.K. Schneid.	24	0.4872	0.05834	0.3726	0.4882	0.5987	1.977	0.09164	1.797	1.98	2.156
Solanum elaeagnifolium Cav.	17	0.812	0.1227	0.5758	0.8116	1.053	2.083	0.1779	1.73	2.088	2.425
Sphaeralcea ambigua A. Gray	19	0.9336	0.09653	0.748	0.9341	1.124	2.455	0.1479	2.164	2.455	2.749
Tidestromia lanuginosa (Nutt.) Standl.	20	0.699	0.1208	0.4592	0.7002	0.9376	2.804	0.1997	2.429	2.799	3.212
Tribulus terrestris L.	25	0.4876	0.1242	0.238	0.4894	0.7286	2.797	0.1967	2.43	2.793	3.191
Tribulus terrestris L.	18	0.8167	0.09051	0.6411	0.817	0.9954	2.54	0.1425	2.261	2.538	2.822

## Sheet: Table S3 Leaves
Species	n	Log Length v Log Radius	sd	0.025	median	0.975	Log Mass v Log Radius	sd	0.025	median	0.975	Log Area v Log Radius	sd	0.025	median	0.975
Acer palmatum Thunb.	20	0.8308	0.1121	0.6213	0.8275	1.055	2.147	0.194	1.783	2.141	2.549	1.943	0.1845	1.6	1.938	2.327
Acer saccharum Marsh.	18	1.029	0.1147	0.8136	1.025	1.267	2.582	0.2065	2.203	2.576	3.002	2.141	0.189	1.788	2.137	2.535
Albizia julibrissin Durazz.	18	1.491	0.1105	1.283	1.487	1.718	3.008	0.1911	2.646	3.003	3.394	2.76	0.1825	2.418	2.756	3.132
Betula nigra L.	19	1.117	0.1252	0.8845	1.115	1.375	2.396	0.2119	1.998	2.387	2.833	2.433	0.2146	2.038	2.422	2.879
Calycanthus floridus L.	16	1.141	0.1121	0.9324	1.137	1.37	2.218	0.1858	1.872	2.213	2.607	2.128	0.1807	1.795	2.122	2.497
Campsis radicans (L.) Seem. ex Bureau	20	2.385	0.1406	2.128	2.381	2.674	4.431	0.2448	3.971	4.425	4.932	4.478	0.2449	4.018	4.474	4.976
Catalpa speciosa (Warder) Warder ex Engelm.	40	1.361	0.05823	1.249	1.36	1.477	2.828	0.1019	2.63	2.827	3.031	2.725	0.1003	2.537	2.724	2.921
Cercis canadensis L.	17	0.9862	0.125	0.7504	0.982	1.239	2.032	0.2072	1.641	2.027	2.465	2.013	0.2069	1.629	2.005	2.436
Chamaesyce maculata (L.) Small	18	1.028	0.1422	0.7579	1.025	1.315	2.081	0.2408	1.634	2.073	2.582	2.068	0.2391	1.622	2.06	2.563
Cornus florida L.	20	1.279	0.1053	1.08	1.276	1.494	3.084	0.1969	2.712	3.079	3.489	3.322	0.2056	2.942	3.316	3.748
Cyclospermum leptophyllum (Pers.) Sprague ex Britton & P. Wilson	20	0.6137	0.04203	0.5324	0.6135	0.6947	1.122	0.06254	1.001	1.122	1.245	1.068	0.06277	0.946	1.068	1.197
Dioscorea bulbifera L.	19	1.534	0.1438	1.263	1.53	1.831	4.539	0.3153	3.954	4.531	5.201	3.497	0.2621	2.999	3.488	4.031
Duchesnea indica (Andrews) Focke	19	1.411	0.1236	1.184	1.406	1.668	3.123	0.2262	2.7	3.114	3.589	2.807	0.21	2.416	2.798	3.235
Ginkgo biloba L.	20	2.21	0.1822	1.869	2.205	2.587	3.988	0.3038	3.421	3.98	4.62	4.706	0.3358	4.092	4.693	5.405
Glechoma hederacea L.	20	1.3	0.08656	1.136	1.3	1.475	2.719	0.1513	2.43	2.716	3.027	3.057	0.1623	2.746	3.054	3.384
Hedera helix L.	20	1.64	0.1028	1.444	1.637	1.848	3.193	0.1751	2.857	3.19	3.548	3.349	0.1814	3.004	3.345	3.719
Hibiscus syriacus L.	19	1.63	0.1459	1.357	1.624	1.933	3.796	0.2851	3.267	3.784	4.388	3.52	0.2631	3.035	3.51	4.06
Hydrocotyle bonariensis Comm. ex Lam.	20	0.8548	0.1159	0.6334	0.8536	1.09	3.029	0.2349	2.583	3.018	3.512	2.73	0.2212	2.314	2.724	3.187
lex opaca Aiton	19	0.9101	0.1148	0.6962	0.9051	1.144	2.039	0.193	1.676	2.032	2.433	1.854	0.1863	1.51	1.846	2.237
Impatiens capensis Meerb.	19	1.238	0.0816	1.085	1.236	1.405	1.878	0.121	1.649	1.875	2.124	2.441	0.1371	2.184	2.436	2.719
Kalmia latifolia L.	20	1.264	0.1391	1.006	1.259	1.548	3.566	0.2841	3.028	3.558	4.135	2.936	0.2513	2.46	2.926	3.453
Lagerstroemia indica L.	20	1.725	0.1415	1.461	1.723	2.013	3.394	0.2445	2.939	3.386	3.895	2.925	0.2224	2.505	2.921	3.377
Lepidium virginicum L.	20	1.26	0.08808	1.089	1.258	1.438	2.468	0.1471	2.194	2.463	2.768	2.362	0.1442	2.09	2.357	2.656
Ligustrum sinense Lour.	19	1.337	0.1369	1.083	1.331	1.621	2.585	0.2301	2.168	2.576	3.06	2.33	0.2163	1.935	2.32	2.778
Lilium spp.	20	1.293	0.08772	1.129	1.291	1.472	2.397	0.1427	2.131	2.393	2.693	2.372	0.1412	2.11	2.367	2.666
Magnolia grandiflora L.	20	1.647	0.125	1.41	1.645	1.905	2.879	0.2015	2.504	2.87	3.29	2.966	0.2026	2.581	2.962	3.385
Mahonia spp.	19	1.327	0.1462	1.055	1.322	1.625	3.499	0.2861	2.972	3.487	4.086	3.178	0.2642	2.679	3.167	3.715
Modiola caroliniana (L.) G. Don	20	1.111	0.08441	0.9481	1.11	1.279	2.339	0.1441	2.067	2.335	2.629	2.321	0.1426	2.048	2.317	2.611
Nyssa sylvatica Marsh.	20	1.148	0.1127	0.933	1.146	1.378	2.647	0.2052	2.266	2.64	3.072	2.227	0.1845	1.886	2.217	2.605
Oxalis stricta L.	18	1.411	0.2156	0.9962	1.406	1.853	2.618	0.3643	1.927	2.613	3.363	2.541	0.346	1.888	2.534	3.234
Phytolacca americana L.	20	1.387	0.06908	1.256	1.386	1.526	2.456	0.112	2.246	2.454	2.681	2.642	0.1167	2.423	2.639	2.879
Pinus taeda L.	20	2.093	0.1077	1.887	2.091	2.307	2.894	0.1525	2.6	2.89	3.206	2.159	0.1305	1.913	2.157	2.42
Pinus virginiana Mill.	20	1.526	0.2053	1.134	1.522	1.944	2.755	0.3422	2.115	2.74	3.46	1.904	0.2972	1.337	1.896	2.513
Plantago lanceolata L.	20	0.9633	0.06256	0.8436	0.9624	1.09	1.648	0.09461	1.468	1.647	1.84	1.61	0.09499	1.426	1.608	1.802
Polygonum cespitosum Blume var. cespitosum	20	1.322	0.09946	1.136	1.319	1.522	2.692	0.17	2.373	2.685	3.04	2.741	0.1734	2.416	2.735	3.099
Pueraria montana (Lour.) Merr.	17	1.062	0.1344	0.8105	1.059	1.338	2.271	0.2284	1.839	2.263	2.733	2.521	0.2406	2.077	2.513	3.015
Quercus acutissima Carruthers	17	1.216	0.2151	0.8038	1.215	1.639	2.203	0.366	1.519	2.193	2.949	2.18	0.349	1.522	2.172	2.886
Quercus falcata Michx.	20	1.113	0.1032	0.9179	1.112	1.321	2.684	0.1885	2.334	2.677	3.068	2.167	0.1697	1.847	2.162	2.513
Quercus nigra L.	20	1.406	0.1634	1.096	1.402	1.735	2.696	0.278	2.195	2.686	3.273	2.636	0.2674	2.135	2.624	3.186
Rosmarinus officinalis L.	18	1.521	0.1848	1.179	1.516	1.897	3.106	0.3249	2.509	3.092	3.777	2.583	0.2891	2.043	2.573	3.181
Salix ×sepulcralis Simonkai	19	1.204	0.1434	0.9302	1.2	1.497	2.512	0.2445	2.058	2.505	3.008	2.52	0.2407	2.071	2.509	3.009
Sesuvium maritimum (Walter) Britton, Sterns & Poggenb.	18	1.516	0.1747	1.193	1.509	1.875	3.34	0.3221	2.735	3.331	4.005	3.017	0.2972	2.472	3.002	3.631
Solanum sisymbriifolium Lam.	20	1.598	0.09645	1.415	1.596	1.796	3.152	0.1673	2.835	3.148	3.494	3.144	0.167	2.823	3.142	3.484
Taraxacum officinale F.H. Wigg.	20	1.891	0.1273	1.654	1.888	2.152	3.19	0.2012	2.81	3.185	3.602	3.363	0.2062	2.973	3.356	3.781
Tilia americana L.	20	1.328	0.08866	1.159	1.325	1.508	2.783	0.155	2.489	2.779	3.1	2.547	0.1478	2.265	2.545	2.85
Ulmus parvifolia Jacq.	20	1.822	0.1408	1.559	1.817	2.112	3.084	0.2278	2.662	3.076	3.549	2.951	0.2214	2.547	2.945	3.413
Zelkova serrata (Thunb.) Makino	20	1.209	0.0824	1.053	1.206	1.377	2.313	0.1348	2.057	2.309	2.593	2.286	0.1345	2.028	2.282	2.564
